# Supplementary material for: Proteomic analysis of tyrosine phosphorylation during human liver transplantation
Source: Proteome Sci. 2007 Jan 2;5:1. doi: 10.1186/1477-5956-5-1 (PMC1769479; doi:10.1186/1477-5956-5-1)
Supplement: Additional File 1 — Nck-1 interacting partners during I/R. This table lists the proteins identified using mass spectrometry after GST Nck-1 pull down. The proteins identified for all time points are underlined in grey. [file 1477-5956-5-1-S1.xls]

## Sheet: Feuil1
Protein Name	Accession number	Mascot score	Peptide Number	Sequence Coverage	Subcellular Localization	Biological Function	Conditions of Identification
Carbonyl reductase 1	P16152	448-659-448-468	6-4-11-7	66%-52%-86%-71%	detoxification	cytoplasm	I0-I60-R0-R60
Elongation factor 1-gamma	P26641	128-183-462-52	3-4-3-1	8%-13%-8%-2%	nucleobase metabolism	nucleus	I0-I60-R0-R60
Alcohol dehydrogenase (ADH)	P14139	63-82-493-99	1-1-7-2	4%-3%-22%-7%	detoxification	cytoplasm	I0-I60-R0-R60
Carbamoyl-phosphate synthetase 1	Q5R206	78-318-198-213	5-7-4-5	4%-7%-4%-6%	detoxification	mitochondrion	I0-I60-R0-R60
3-hydroxy-3-methylglutaryl-Coenzyme A synthase 2	Q5SZU2	75-224	2-3	7%-12%	mitochondrion	energy metabolism	R0-R60
Epoxide hydrolase 1	P07099	124-200-200-162	3-3-4-3	12%-9%-15%-11%	detoxification	microsome	I0-I60-R0-R60
Enoyl-CoA hydratase	P30084	151-41-64-82	3-2-1-2	16%-13%-4%-10%	energy metabolism	mitochondrion	I0-I60-R0-R60
Cytochrome P450 4A11	Q02928	138	2	0.05	ER	energy metabolism	R0
Acetyl-CoA acetyltransferase	P24752	101-101-118-132	2-2-1-2	7%-7%-3%-5%	energy metabolism	mitochondrion	I0-I60-R0-R60
Nck adaptor protein 2	O43639	116-102-116-124	2-2-2-3	4%-4%-4%-4%	signaling	cytoplasm	I0-I60-R0-R60
Tubulin beta-2 chain	P07437	118	3	0.13	cytoplasm	cytoskeleton	R0
Actin, cytoplasmic 1	P60709	101-62	5-2	24%-7%	cytoplasm	cytoskeleton	I60-R0
Alpha-S1 casein	P47710	74-97	1-3	8%-22%	secreted	transport	I0-I60
LanC-like protein 1	O43813	96	3	0.17	cell membrane	signaling	R0
ATP synthase, H+ transporting, F1 complex	Q5QNZ2	94-54	1-1	6%-6%	mitochondrion	energy metabolism	I0-I60
Glutamate dehydrogenase 1	P00367	94	2	0.06	mitochondrion	detoxification	R0
Elongation factor 1-beta	P24534	88	1	0.06	nucleus	nucleobase metabolism	R0-R60
Peptidyl-prolyl cis-trans isomerase B precursor	P23284	87	2	0.12	ER	protein metabolism	I60
Hydroxymethylglutaryl-CoA synthase	Q01581	85	1	0.04	cytoplasm	energy metabolism	I60
Liver carboxylesterase precursor	P23141	78-46-61-82	3-2-3-4	8%-5%-10%-14%	detoxification	ER	I0-I60-R0-R60
26S proteasome non-ATPase regulatory subunit 4	P55036	76	2	0.09	cytoplasm	protein metabolism	R0
Histone H2B	P62807	73-75	1-1	11%-12%	nucleus	nucleobase metabolism	I0-I60
ATP synthase B chain	P24539	67	1	0.05	mitochondrion	energy metabolism	I60
Heat shock 70kD protein 9B (mortalin-2)	Q8N1C8	56	1	0.02	cytoplasm	protein metabolism	I0
Hemoglobin beta subunit	P02024	56	2	0.23	secreted	transport	I60
Argininosuccinate synthetase	Q16217	54	1	0.03	cytoplasm	protein metabolism	I60
Formiminotransferase cyclodeaminase	O95954	54	1	0.05	cytoplasm	protein metabolism	R0
FK506-binding protein 5	Q13451	52	1	0.08	cytoplasm	protein metabolism	I60
Isocitrate dehydrogenase	O75874	51	1	0.04	cytoplasm	energy metabolism	I60
4-aminobutyrate aminotransferase	P80404	49	1	0.03	mitochondrion	energy metabolism	R0
Prohibitin	P35232	47-44	1-2	4%-10%	nucleus	nucleobase metabolism	I0-I60
Glyoxylate reductase/hydroxypyruvate reductase	Q9UBQ7	45	1	0.05	unknown	energy metabolism	I60
Histone H4	P62805	45	1	0.11	nucleus	nucleobase metabolism	I60
60S ribosomal protein L18	Q07020	44	1	0.06	cytoplasm	protein metabolism	R0
Cytochrome b5	P00167	42	1	0.14	ER	energy metabolism	I60
60 kDa heat shock protein	P10809	42	1	0.02	cytoplasm	protein metabolism	I60
Fructose-bisphosphate aldolase B	P05062	41	1	0.03	cytoplasm	energy metabolism	R0
Fatty aldehyde dehydrogenase	P51648	40	1	0.03	ER	energy metabolism	R0
